# Supplementary material for: Clinical and laboratory characteristics of hemophagocytic lymphohistiocytosis induced by Leishmania infantum infection
Source: PLoS Negl Trop Dis. 2021 Nov 4;15(11):e0009944. doi: 10.1371/journal.pntd.0009944 (PMC8594843; doi:10.1371/journal.pntd.0009944)
Supplement: S1 Table — (XLSX) [file pntd.0009944.s002.xlsx]

## Sheet: Table 2
Groups	Age	Gender	Residence	send fly bite	Fever	Weakness	Bleeding	Malnutrition	Splenomegaly	Hepatomegaly	Lymphadenopathy
VL-1	1	M	Shanxi	Yes	Yes	Yes	No	Yes	Yes	No	Yes, neck
VL-2	3	F	Shanxi	Yes	Yes	No	Yes,nasal	Yes	Yes	Yes	Yes, neck
VL-3	4	M	Shanxi	Yes	Yes	No	No	Yes	Yes	No	No
VL-4	3	M	Shanxi	Yes	Yes	Yes	No	Yes	Yes	Yes	Yes, Inguinal
VL-5	45	M	Shanxi	Yes	Yes	Yes	No	No	No	No	No
VL-6	3	M	Shanxi	Yes	Yes	Yes	Yes,nasal	Yes	Yes	No	Yes, neck
VL-7	42	F	Shanxi	Yes	Yes	No	No	Yes	No	No	No
VL-8	2	F	Shanxi	Yes	Yes	Yes	No	Yes	Yes	Yes	Yes, neck
VL-9	45	M	Shanxi	Yes	Yes	Yes	No	No	No	No	No
VL-10	79	M	Shanxi	Yes	Yes	Yes	Yes,dermal	Yes	No	No	Yes, neck
VL-11	2	F	Shanxi	Yes	Yes	No	No	Yes	No	No	No
VL-12	20	M	Shanxi	Yes	Yes	Yes	Yes,nasal	Yes	Yes	No	No
VL-13	53	M	Shanxi	Yes	Yes	Yes	Yes, mouth	Yes	Yes	Yes	No
VL-14	36	F	Shanxi	Yes	Yes	No	No	Yes	Yes	Yes	No
VL-15	39	M	Shanxi	Yes	Yes	Yes	No	Yes	No	No	Yes, Inguinal
VL-16	14	F	Gansu	Yes	Yes	Yes	No	Yes	Yes	No	No
VL-17	3	F	Hebei	Yes	Yes	Yes	No	Yes	No	No	No
VL-18	45	M	Shanxi	Yes	Yes	Yes	No	No	Yes	Yes	No
VL-19	52	F	Shanxi	Yes	Yes	No	Yes,nasal	Yes	Yes	No	No
VL-20	21	M	Shanxi	Yes	Yes	Yes	No	Yes	Yes	No	No
VL-21	36	M	Shanxi	Yes	Yes	No	No	No	Yes	No	Yes, neck
VL-22	41	M	Gansu	Yes	Yes	No	No	Yes	No	No	No
VL-23	4	F	Shanxi	Yes	Yes	No	Yes,dermal	Yes	Yes	No	No
VL-24	1	M	Shanxi	Yes	Yes	No	No	Yes	Yes	No	No
VL-25	3	M	Shanxi	Yes	Yes	No	No	No	Yes	No	Yes, Inguinal
VL-26	4	M	Gansu	Yes	Yes	No	Yes,anal	Yes	No	No	No
VL-27	44	F	Shanxi	Yes	Yes	No	No	No	Yes	No	No
VL-HLH-1	12	F	Gansu	Yes	Yes	Yes	Yes,nasal	Yes	No	No	No
VL-HLH-2	31	M	Shanxi	Yes	Yes	Yes	Yes, lung	Yes	Yes	Yes	Yes, neck
VL-HLH-3	2	M	Hebei	Yes	Yes	No	Yes,nasal	Yes	Yes	Yes	Yes, neck
VL-HLH-4	3	M	Hebei	Yes	Yes	Yes	Yes,dermal	Yes	Yes	Yes	No
VL-HLH-5	21	M	Shanxi	Yes	Yes	No	Yes,nasal	Yes	Yes	Yes	Yes, Inguinal
VL-HLH-6	54	M	Shanxi	Yes	Yes	Yes	Yes,dermal	No	No	No	No
VL-HLH-7	35	M	Shanxi	Yes	Yes	Yes	No	Yes	Yes	Yes	Yes, neck
VL-HLH-8	2	F	Gansu	Yes	Yes	No	Yes,nasal	Yes	Yes	No	No
VL-HLH-9	1	F	Shanxi	Yes	Yes	No	Yes,dermal	Yes	No	No	No
VL-HLH-10	55	M	Shanxi	Yes	Yes	Yes	No	No	Yes	No	No
VL-HLH-11	33	M	Shanxi	Yes	Yes	Yes	Yes, mouth	Yes	Yes	Yes	No
VL-HLH-12	45	M	Shanxi	Yes	Yes	Yes	Yes,nasal	Yes	Yes	No	No
VL-HLH-13	49	F	Shanxi	Yes	Yes	Yes	No	Yes	Yes	Yes	No
VL-HLH-14	7	M	Gansu	Yes	Yes	No	Yes, mouth	Yes	Yes	No	No
VL-HLH-15	3	M	Shanxi	Yes	Yes	No	Yes,nasal	Yes	Yes	Yes	Yes, Inguinal
VL-HLH-16	2	M	Shanxi	Yes	Yes	No	No	Yes	Yes	Yes	No
VL-HLH-17	56	M	Shanxi	Yes	Yes	Yes	Yes,nasal	Yes	No	No	No
		M=male
		F=female

## Sheet: Table 3
Groups	Leukocytes(×103/μL)	Hemoglobin (g/L)	Platelet (×103/μL)	TP(g/dL)	ALB(g/L)	Immunoglobulin G (mg/dL)	CHOL (mmol/L)	TG (mmol/L)	LDL-C(mmol/L)	Ferritin (ng/dL)	LDH (IU/L)	Bone marrow smears (%)	Culture positive(%)	rK39 IgG positive (%)	Conventional PCR	qPCR load(×106/mL)
VL-1	9.82	72	62	109.983	22.2	5735.3	3.08	1.22	1.59	357	425	Positive	Positive	Yes	Positive	1.1
VL-2	7.73	87	112	93.627	16.7	6672.7	3.28	1.02	1.17	382	617	Positive	negative	Yes	Positive	1.6
VL-3	8.55	161	78	59.145	16.9	2824.5	1.72	1.86	0.92	564	482	Positive	Positive	Yes	Positive	1.82
VL-4	1.72	153	295	82.025	23.5	1892.5	3.56	1.19	1.03	530	436	Positive	Positive	Yes	Positive	2.2
VL-5	3.9	109	105	71.178	32.5	2897.8	3.71	1.01	2.01	407	508	Positive	negative	Yes	Positive	1.95
VL-6	2.82	69	278	113.876	29.6	7897.6	2.89	0.98	1.58	358	436	Positive	negative	Yes	Positive	2.12
VL-7	1.75	74	118	72.125	28.4	2372.5	3.56	1.19	1.52	347	338	Positive	Positive	Yes	Positive	1.1
VL-8	2.54	65	106	67	33.3	2369.6	3.28	1.38	0.88	369	562	negative	Positive	Yes	Positive	0.8
VL-9	0.98	72	314	83.464	32.6	2986.4	3.55	1.56	1.02	398	315	Positive	Positive	Yes	Positive	3.24
VL-10	1.91	57	88	71.643	27.1	2254.3	3.36	1.33	2.04	353	476	Positive	negative	Yes	Positive	1.2
VL-11	2.01	61	35	71.965	39.5	1346.5	3.12	1.37	1.02	379	390	negative	Positive	Yes	Positive	0.8
VL-12	2.94	86	105	118.453	25.8	8225.3	3.01	2.55	2.12	408	302	negative	negative	Yes	Positive	0.7
VL-13	2.24	162	128	125.483	29.9	7058.3	3.41	1.02	2.06	364	397	Positive	negative	Yes	Positive	1.2
VL-14	2.21	108	82	94.36	28.4	3656	1.28	3.41	0.72	352	384	negative	negative	Yes	Positive	0.7
VL-15	1.07	72	99	75.8	27.5	1829.8	2.82	0.93	1.08	364	423	negative	negative	Yes	Positive	0.4
VL-16	1.49	64	34	65.901	27.5	1843.1	3.14	2.68	1.02	352	328	negative	Positive	Yes	Positive	0.9
VL-17	4.26	82	98	77.009	28.4	2860.9	3.71	1.82	1.03	395	372	Positive	negative	Yes	Positive	1.1
VL-18	2.78	76	57	67.415	37.9	2971.5	2.99	1.08	1.04	375	296	Positive	negative	Yes	Positive	1.3
VL-19	3.51	71	132	78	32.6	2559.8	2.33	0.88	1.92	367	466	Positive	negative	Yes	Positive	0.92
VL-20	1.54	76	68	68.298	35.7	3259.8	2.11	2.02	2.26	385	389	Positive	negative	Yes	Positive	1.5
VL-21	0.9	101	82	78.244	33.1	1514.4	2.36	1.03	2.19	368	356	Positive	Positive	Yes	Positive	1.6
VL-22	1.1	75	96	121.943	36.9	8604.3	1.21	1.81	1.08	359	408	Positive	negative	Yes	Positive	1.5
VL-23	4.31	72	201	79.024	20.8	1822.4	2.35	1.28	1.05	346	459	Positive	negative	Yes	Positive	1.1
VL-24	6.99	75	129	83.234	23.5	2973.4	2.01	1.32	1.69	334	389	Positive	negative	Yes	Positive	1.6
VL-25	7.28	61	71	107.956	20.4	7655.6	1.22	1.48	1.94	364	365	Positive	negative	Yes	Positive	2.1
VL-26	3.52	86	69	83.857	36.9	2695.7	3.01	2.58	1.94	353	426	Positive	negative	Yes	Positive	1.5
VL-27	3.56	67	103	96.956	37.4	3955.6	1.92	2.12	2.06	374	459	Positive	negative	Yes	Positive	1.8
	3.46037	85.7037	116.481	85.8505	29.0741	3805.02	2.74037	1.56	1.48074	381.63	414.963	77.77	33.3	100	1	1.40185	average
	2.48275	29.3544	72.7432	18.9516	6.413	2301.21	0.780692	0.641171	0.502287	51.3211	75.5699					0.60298	stdevp
VL-HLH-1	2.72	80	86	52.71	18.5	5421	4.37	4.58	2.62	8922	2254	negative	Positive	No	Positive	2.2
VL-HLH-2	3.89	95	78	67.66	27.4	5976	6.56	4.72	2.71	7823	2797	Positive	negative	Yes	Positive	2.1
VL-HLH-3	4.45	95	93	58.81	32.5	6631	2.89	2.75	2.21	7840	2265	Positive	negative	Yes	Positive	3.3
VL-HLH-4	4.28	63	36	59.6	34.5	4480	3.25	2.89	2.58	11402	1207	Positive	Positive	Yes	Positive	16.3
VL-HLH-5	3.76	54	38	61.74	25.4	4634	6.14	4.1	2.14	5687	1947	Positive	Positive	Yes	Positive	14.9
VL-HLH-6	3.54	99	82	54.91	27.6	5671	1.73	3.23	2.26	8862	1682	Positive	Positive	Yes	Positive	4.9
VL-HLH-7	2.22	48	49	54.76	27.7	7706	2.25	3.18	2.31	9374	1833	Positive	negative	Yes	Positive	3.4
VL-HLH-8	1	67	23	57.53	27.6	5993	3.15	3.11	1.45	8571	2265	Positive	Positive	Yes	Positive	15.4
VL-HLH-9	1.09	63	48	60.13	17.5	6563	4.53	3.58	2.21	8765	2188	negative	negative	Yes	Positive	2.9
VL-HLH-10	2.08	51	32	72.26	21.9	4936	3.98	2.39	1.22	9981	2996	Positive	negative	Yes	Positive	2.1
VL-HLH-11	2.7	80	66	43.01	36.4	4691	4.23	2.89	3.71	8285	2218	Positive	Positive	Yes	Positive	4.3
VL-HLH-12	2.01	71	89	42.15	27.5	4485	5.56	2.56	2.86	7831	2308	Positive	Positive	Yes	Positive	14.8
VL-HLH-13	1.72	59	82	61.01	29.5	4151	3.89	3.96	3.22	6428	2354	Positive	Positive	Yes	Positive	17.7
VL-HLH-14	2.01	58	88	70.93	35.2	5553	4.97	3.08	1.01	5435	2492	Positive	Positive	Yes	Positive	13.7
VL-HLH-15	1.38	60	43	64	19.1	4490	1.01	3.21	1.82	7828	2463	Positive	Positive	Yes	Positive	16.4
VL-HLH-16	2.52	69	26	53.58	26.3	4728	1.5	2.37	2.58	6563	1948	Positive	Positive	No	Positive	3.4
VL-HLH-17	2.89	46	96	54.19	29.8	4439	3.96	3.19	2.56	5292	2351	negative	negative	Yes	Positive	1.6
	2.60353	68.1176	62.0588	58.1753	27.3176	5326.35	3.76294	3.28176	2.32176	7934.65	2209.88	82.35	64.7	88.23	1	8.2	average
	1.07433	16.5487	26.0588	8.24755	5.64615	988.232	1.58034	0.6985	0.68291	1654.78	413.021					6.48026	stdevp

## Sheet: Fig 2
Groups	TNF-α	IFN-γ	IL-1beta	IL-6	IL-8	IL-12p70	IL-4	IL-10	IL-23	IL-17
VL-1	63.4	284.5	19.6	88	30.2	10.8	25.3	88.7	21.4	156.5
VL-2	78.2	324.1	15.4	78.5	22.5	12.4	22.4	90.6	22.5	165.4
VL-3	86.5	276.3	24.9	98.4	33.5	8.6	27.3	80.3	16.5	178.2
VL-4	56.7	221.4	32.1	80.2	20.4	8.2	32.1	62	25.4	143.5
VL-5	99.1	258.6	20.8	68.3	41.5	6.9	20.6	43.5	12.1	189.6
VL-6	128.5	328.6	11.2	80.1	45	10.5	25.3	106.7	12.4	146.7
VL-7	26.4	274.9	13.5	92.1	20.6	12.4	31.4	93.5	20.9	156.8
VL-8	69.3	268.5	17.4	60.2	33.6	15.7	21.5	76.2	16.8	176.5
VL-9	78.2	324.2	22.6	61.8	21.8	16.9	16.5	42.1	18.2	155.1
VL-10	89.6	364.8	19.6	56.2	54.6	7.8	13	59.8	25.6	126.7
VL-11	76.2	281.4	37.4	88.3	23.5	6.2	21.4	102.8	12.1	146.5
VL-12	68.3	273.6	38.5	98.7	32.4	13.5	26.8	62.8	22.6	132.6
VL-13	32.4	321.5	22.6	63.5	26.8	15.7	32.8	136.9	23.9	146.8
VL-14	96.3	326.1	13.2	96.6	35.9	14.6	5.6	78.5	28.5	156.9
VL-15	118.1	365.8	25.3	78.5	36.5	12.1	32.6	89.2	26.8	162.5
VL-16	62.5	272.2	38.1	96.4	42.1	13	15.7	88.2	30.4	145.9
VL-17	65.3	324.5	21.5	89.2	21.5	12.3	17.2	76.3	12.6	153.6
VL-18	72.6	269.4	11.6	72.3	18.9	22.8	28	65.9	25.9	155.1
VL-19	84.1	252.4	12.4	66.5	22.6	6.7	19.5	67.8	26.4	146.8
VL-20	117.6	279.5	15.7	98.4	32.5	9.6	32.1	45.9	18.2	152.7
VL-21	65.3	281.3	17.4	72.2	33.6	5.4	22.3	85.4	25.6	167.4
VL-22	82.5	252.6	22.3	78.2	35.7	11.6	36.9	67.9	23.6	156.8
VL-23	63.7	346.1	25.1	98.4	20.6	15.4	35.8	102.5	13.5	162.4
VL-24	72.5	357.6	29.6	96.5	27.5	12.6	16.5	68.5	15.8	168.4
VL-25	65.4	291.2	21.5	89.8	21.8	13.5	17.8	79.6	20.2	145.8
VL-26	43.1	372.4	23.4	76.5	32.9	4.5	36.5	82.1	18.7	157.9
VL-27	103.2	310.2	19.8	76.5	35.4	7.8	29.6	96.9	16.4	152.4
	76.4815	300.137	21.9444	81.4926	30.5148	11.3889	24.537	79.2815	20.4815	155.759	average
	24.1222	39.939	7.77201	13.3236	8.91752	4.11838	7.9345	20.9581	5.45217	13.3695	stdevp
VL-HLH-1	158.4	635.5	34.5	242.1	88.7	45.51	67.82	24.57	45.28	372.3
VL-HLH-2	271.2	578.3	38.5	250.6	78.2	50.2	65.3	25.9	47.5	216.5
VL-HLH-3	236.8	624.5	37.4	210.8	98.6	40.3	72.4	32.7	52.4	198.9
VL-HLH-4	164.9	311.9	36.9	223.5	65.1	55.1	60.2	20.1	42.8	156.4
VL-HLH-5	99.6	564.5	30.5	266.3	103.1	35.6	62.3	34.6	51.3	178.6
VL-HLH-6	46	585.4	29.6	240.1	70.2	32.7	76.8	28.6	40.9	182.4
VL-HLH-7	184.2	572.5	36.9	232.9	99.2	53.8	78.1	39.1	45.6	165.9
VL-HLH-8	132.5	432.1	35.7	262.4	87.5	46.9	65.9	26.9	38.2	172.9
VL-HLH-9	226.5	321.8	37.5	212.3	62.4	15.8	63.1	36.7	39.6	232.5
VL-HLH-10	88.2	568.9	28.4	238.7	89.6	32.5	54.8	32.7	42.1	189.6
VL-HLH-11	176.5	655.4	36.9	240.9	90.2	48.2	72.5	23.9	48.7	193.7
VL-HLH-12	132.9	321.6	32.5	252.8	109.6	56.8	78.2	25.8	32.1	289.6
VL-HLH-13	138.7	426.5	31.8	225.8	78.2	52.8	79.6	26.9	41.9	237.5
VL-HLH-14	168.7	657.9	37.2	236.9	112.5	44.5	65.4	26.7	49.8	187.3
VL-HLH-15	159.5	626.3	37.8	278.9	68.1	43.2	78.3	29.6	35.8	194.6
VL-HLH-16	138.1	534.8	36.1	221.9	85.4	46.9	76.9	12..5	46.7	221.6
VL-HLH-17	124.1	689.5	36.9	218.5	86.5	42.6	68.2	43.5	54.7	206.1
	155.694	535.729	35.0059	238.553	86.6529	43.73	69.7541	29.8919	44.4341	211.553	average
	55.2513	125.219	3.18972	19.1994	15.0075	10.237	7.50319	6.20155	6.10084	52.1958	stdevp

## Sheet: Fig 3
Groups	Iron overload in the liver	Hemophagocytosis in the bone marrow smear
VL-1	No	Negative
VL-2	No	Negative
VL-3	Yes	Negative
VL-4	No	Negative
VL-5	No	Negative
VL-6	No	Negative
VL-7	No	Negative
VL-8	No	Negative
VL-9	No	Negative
VL-10	No	Negative
VL-11	No	Negative
VL-12	Yes	Negative
VL-13	Yes	Negative
VL-14	No	Negative
VL-15	No	Negative
VL-16	No	Negative
VL-17	No	Negative
VL-18	No	Negative
VL-19	No	Negative
VL-20	No	Negative
VL-21	No	Negative
VL-22	No	Negative
VL-23	No	Negative
VL-24	No	Negative
VL-25	No	Negative
VL-26	Yes	Negative
VL-27	No	Negative
VL-HLH-1	No	Positive
VL-HLH-2	Yes	Positive
VL-HLH-3	Yes	Positive
VL-HLH-4	No	Positive
VL-HLH-5	No	Positive
VL-HLH-6	Yes	No
VL-HLH-7	Yes	Positive
VL-HLH-8	No	Positive
VL-HLH-9	No	Positive
VL-HLH-10	No	Positive
VL-HLH-11	Yes	Positive
VL-HLH-12	No	Positive
VL-HLH-13	Yes	No
VL-HLH-14	No	Positive
VL-HLH-15	Yes	Positive
VL-HLH-16	Yes	Positive
VL-HLH-17	Yes	Positive
